# Supplementary material for: Tracing the legacy of the early Hainan Islanders - a perspective from mitochondrial DNA
Source: BMC Evol Biol. 2011 Feb 15;11:46. doi: 10.1186/1471-2148-11-46 (PMC3048540; doi:10.1186/1471-2148-11-46)
Supplement: Additional file 3 — mtDNA haplogroup frequencies of 50 populations from Hainan Island, mainland southern China, and Vietnam. The data were used in the PCA and AMOVA. [file 1471-2148-11-46-S3.XLS]

## Sheet: S3
Additional file 3: mtDNA haplogroup frequencies of 50 populations from Hainan Island, mainland southern China, and Vietnam.
	Hainan								Guangxi																										Guangdong							Hong Kong	Yunnan					Vietnam
	Li_BT	Li_LD	Li_QZ	Li_TZ	Jiamao	Cun	Lingao	Danga	BuNu	HuaTou	Lowland	LanTin	Mien_SS	Pan	TuYao	Wuzhou	Han_TL	Caolan	Zhuang_N	Blue_Gelao	Sui	Mulam	Maonan	Palyu	E	Mien_FC	PH_FC	PH_HZ	Zhuang_HZ	Laka	PH_LC	Kam	PH_WX	Zhuang	Han_GZ	Han_ZJ	BaPai	Han_DG	Pou	Chaoshan	Hakka	HK	Pubiao	Bugan	Buyang	Lachi	KimMun	Kinh_HA	N_Viet
Haplogroups	n=99	n=100	n=86	n=34	n=27	n=30	n=31	n=40	n=19	n=19	n=42	n=26	n=38	n=32	n=41	n=31	n=23	n=30	n=25	n=30	n=30	n=66	n=32	n=30	n=33	n=29	n=48	n=39	n=55	n=67	n=51	n=72	n=46	n=83	n=69	n=30	n=35	n=106	n=34	n=102	n=170	n=377	n=25	n=32	n=31	n=30	n=40	n=139	n=187
A	0	0	1.16279	0	0	0	0	5	0	0	2.38095	0	0	3.125	2.43902	3.22581	4.34783	0	0	3.33333	0	6.06061	0	3.33333	0	0	0	2.5641	0	4.47761	0	0	4.34783	2.40964	0	0	2.85714	2.83019	5.88235	2.94118	2.94118	3.97878	0	0	0	0	2.5	0	1.60428
B*	0	0	0	2.94118	3.7037	3.33333	6.45161	2.5	0	0	0	3.84615	0	0	0	0	0	3.33333	8	6.66667	0	6.06061	0	0	0	3.44828	0	0	1.81818	0	0	0	0	0	0	3.33333	2.85714	0	0	0.980392	0	0.795756	0	3.125	3.22581	0	2.5	0.719424	1.06952
B4*	0	1	0	0	3.7037	0	0	0	0	0	4.7619	0	0	0	14.6341	0	0	0	0	0	0	0	0	0	3.0303	0	4.16667	0	5.45455	2.98507	0	0	0	2.40964	2.89855	0	2.85714	1.88679	0	1.96078	2.94118	1.85676	4	3.125	0	0	0	2.8777	2.6738
B4a	2.0202	1	5.81395	8.82353	11.1111	13.3333	3.22581	7.5	26.3158	10.5263	4.7619	7.69231	10.5263	6.25	4.87805	9.67742	13.0435	10	4	0	0	6.06061	6.25	0	3.0303	10.3448	4.16667	7.69231	9.09091	2.98507	3.92157	11.1111	0	2.40964	14.4928	0	2.85714	4.71698	2.94118	5.88235	2.94118	2.65252	0	0	6.45161	6.66667	7.5	3.59712	3.20856
B4b1	9.09091	11	6.97674	8.82353	0	3.33333	3.22581	0	0	5.26316	7.14286	3.84615	0	0	0	3.22581	0	3.33333	4	0	6.66667	1.51515	15.625	0	3.0303	0	2.08333	2.5641	7.27273	4.47761	0	2.77778	2.17391	3.61446	5.7971	10	5.71429	0	0	2.94118	4.11765	2.38727	0	0	6.45161	3.33333	2.5	0.719424	0.534759
B4c1b	0	0	2.32558	0	3.7037	6.66667	0	7.5	0	0	0	3.84615	0	3.125	0	0	0	0	0	0	0	0	0	0	0	0	0	2.5641	3.63636	1.49254	0	1.38889	2.17391	0	5.7971	0	0	2.83019	0	1.96078	3.52941	2.38727	0	0	0	0	0	2.15827	2.13904
B4c2	0	0	0	0	0	0	0	2.5	0	5.26316	0	0	5.26316	0	0	0	0	0	0	0	0	0	0	0	0	0	0	0	0	0	0	0	0	0	0	0	8.57143	0	0	0	0	0	0	0	0	10	5	2.8777	0
B4g	2.0202	0	1.16279	2.94118	0	0	0	0	0	0	2.38095	3.84615	2.63158	0	2.43902	3.22581	8.69565	0	0	3.33333	3.33333	3.0303	9.375	0	15.1515	3.44828	0	0	0	0	0	0	0	2.40964	0	6.66667	0	0.943396	2.94118	0.980392	1.76471	0.795756	4	0	0	0	0	5.03597	1.60428
B5a	10.101	10	8.13953	8.82353	0	0	0	17.5	5.26316	15.7895	2.38095	7.69231	10.5263	12.5	17.0732	9.67742	0	6.66667	0	3.33333	20	6.06061	3.125	0	9.09091	6.89655	4.16667	5.12821	5.45455	16.4179	7.84314	5.55556	8.69565	8.43373	0	0	20	5.66038	5.88235	0	5.29412	5.57029	4	0	3.22581	6.66667	12.5	12.9496	10.6952
B5b	0	1	1.16279	0	3.7037	0	0	0	0	0	2.38095	0	0	3.125	0	0	4.34783	0	0	0	0	0	0	0	0	0	6.25	0	0	1.49254	0	0	0	1.20482	1.44928	0	0	1.88679	0	1.96078	2.35294	0	0	0	0	0	0	0.719424	0.534759
C	6.06061	0	1.16279	0	0	10	6.45161	7.5	0	10.5263	4.7619	11.5385	10.5263	0	0	12.9032	4.34783	0	4	13.3333	0	0	3.125	23.3333	0	3.44828	2.08333	0	5.45455	4.47761	1.96078	4.16667	2.17391	6.0241	0	3.33333	0	1.88679	0	2.94118	4.11765	3.71353	0	3.125	9.67742	10	10	4.31655	3.20856
D4	0	2	2.32558	2.94118	0	3.33333	0	0	10.5263	5.26316	16.6667	3.84615	13.1579	3.125	7.31707	3.22581	4.34783	6.66667	12	3.33333	0	7.57576	0	6.66667	3.0303	3.44828	2.08333	2.5641	3.63636	2.98507	1.96078	1.38889	6.52174	1.20482	8.69565	6.66667	5.71429	12.2642	8.82353	17.6471	8.23529	11.4058	0	9.375	0	10	12.5	0.719424	4.27807
D5'6	7.07071	3	3.48837	0	0	0	0	0	0	0	2.38095	3.84615	2.63158	0	0	0	4.34783	0	0	0	3.33333	0	0	0	3.0303	3.44828	2.08333	2.5641	5.45455	2.98507	0	0	6.52174	3.61446	5.7971	10	0	5.66038	0	7.84314	4.11765	6.36605	0	9.375	0	0	2.5	2.15827	2.13904
F*	0	0	0	2.94118	0	0	6.45161	0	0	0	2.38095	0	0	0	0	0	0	3.33333	0	0	0	0	0	0	0	0	0	0	0	0	0	4.16667	2.17391	0	0	0	0	0	0	0	0.588235	0	0	0	0	0	0	0	0
F1*	3.0303	0	1.16279	0	0	0	3.22581	0	5.26316	0	4.7619	0	2.63158	9.375	0	0	0	0	0	0	0	3.0303	0	0	9.09091	0	2.08333	0	5.45455	0	1.96078	0	2.17391	2.40964	2.89855	3.33333	8.57143	5.66038	0	3.92157	1.76471	1.59151	8	12.5	3.22581	0	0	2.8777	1.60428
F1a*	0	3	1.16279	0	0	0	0	0	0	5.26316	4.7619	19.2308	0	3.125	2.43902	0	8.69565	3.33333	8	0	10	4.54545	9.375	0	3.0303	3.44828	6.25	5.12821	3.63636	1.49254	1.96078	5.55556	4.34783	2.40964	7.24638	3.33333	2.85714	4.71698	14.7059	4.90196	2.94118	3.71353	0	0	16.129	0	0	6.47482	8.02139
F1a1*	9.09091	16	5.81395	0	0	3.33333	3.22581	2.5	0	5.26316	4.7619	3.84615	7.89474	6.25	0	3.22581	4.34783	3.33333	0	10	6.66667	3.0303	0	3.33333	3.0303	0	6.25	5.12821	0	7.46269	5.88235	0	2.17391	2.40964	5.7971	0	0	0.943396	8.82353	2.94118	6.47059	5.03979	0	18.75	0	0	2.5	4.31655	4.27807
F1a1a	0	2	1.16279	0	0	0	3.22581	0	5.26316	10.5263	0	0	2.63158	6.25	9.7561	0	0	0	0	0	3.33333	0	0	3.33333	6.06061	3.44828	2.08333	5.12821	7.27273	7.46269	5.88235	2.77778	4.34783	6.0241	4.34783	3.33333	2.85714	2.83019	0	3.92157	2.94118	2.91777	0	6.25	3.22581	3.33333	0	5.7554	5.88235
F2	4.0404	6	3.48837	0	25.9259	0	6.45161	2.5	0	0	9.52381	0	0	0	0	0	0	3.33333	0	3.33333	0	1.51515	0	0	0	6.89655	6.25	5.12821	1.81818	1.49254	1.96078	0	2.17391	0	4.34783	13.3333	0	1.88679	0	1.96078	4.11765	3.44828	0	0	0	3.33333	0	0	1.06952
F3	3.0303	0	0	0	0	0	3.22581	2.5	5.26316	0	2.38095	0	0	6.25	0	3.22581	4.34783	0	0	3.33333	13.3333	9.09091	3.125	0	6.06061	6.89655	4.16667	5.12821	1.81818	4.47761	3.92157	5.55556	4.34783	2.40964	1.44928	0	11.4286	1.88679	20.5882	0.980392	2.35294	2.12202	8	12.5	9.67742	0	0	0.719424	1.06952
F4	0	0	1.16279	5.88235	0	10	3.22581	0	0	0	0	0	0	0	0	0	0	0	0	0	3.33333	0	0	0	0	0	2.08333	2.5641	0	1.49254	0	0	2.17391	2.40964	1.44928	0	0	0	2.94118	0.980392	1.17647	0.530504	0	0	0	0	0	0.719424	0
G	0	0	0	8.82353	0	3.33333	3.22581	2.5	0	10.5263	0	3.84615	5.26316	3.125	9.7561	0	4.34783	3.33333	0	0	0	0	3.125	0	0	0	0	0	0	4.47761	3.92157	0	2.17391	0	1.44928	0	0	1.88679	5.88235	2.94118	2.94118	1.06101	8	12.5	9.67742	3.33333	5	0.719424	1.06952
M*	0	0	0	2.94118	0	0	3.22581	0	0	0	2.38095	0	0	0	7.31707	0	4.34783	3.33333	0	3.33333	0	0	0	0	3.0303	3.44828	6.25	0	5.45455	1.49254	7.84314	2.77778	6.52174	0	0	3.33333	5.71429	0	0	0	1.17647	3.18302	4	0	0	0	10	3.59712	3.20856
M10	1.0101	0	1.16279	0	0	3.33333	0	7.5	0	0	0	0	0	0	0	0	0	3.33333	0	0	0	3.0303	0	0	0	0	0	0	0	4.47761	0	4.16667	0	3.61446	2.89855	0	0	1.88679	0	2.94118	2.35294	1.85676	0	0	0	0	2.5	0.719424	1.06952
M12	11.1111	4	9.30233	5.88235	3.7037	0	0	5	0	5.26316	0	0	0	0	0	0	0	0	4	6.66667	0	0	0	0	0	0	0	0	1.81818	0	1.96078	0	2.17391	0	1.44928	6.66667	0	0	0	0	0.588235	0	4	0	3.22581	3.33333	5	1.43885	1.60428
M20	0	0	1.16279	0	0	0	0	0	0	0	0	0	0	0	0	0	0	3.33333	0	0	0	0	0	0	0	0	0	0	0	0	0	0	0	0	0	6.66667	0	0	0	0	0	0	0	0	0	0	0	0.719424	0.534759
M33	0	0	0	0	0	3.33333	9.67742	0	0	0	7.14286	0	0	0	0	0	0	0	0	0	0	0	0	0	0	0	2.08333	5.12821	0	0	1.96078	0	4.34783	4.81928	0	6.66667	2.85714	0.943396	0	0	0.588235	1.32626	0	0	0	0	0	0.719424	0.534759
M71	0	0	0	0	0	0	3.22581	0	0	0	0	0	0	0	0	0	0	0	0	3.33333	0	1.51515	0	0	0	0	0	0	0	0	0	0	4.34783	1.20482	0	0	0	0.943396	0	0	0.588235	0.265252	8	0	0	0	0	0	1.60428
M74	0	2	0	0	0	0	3.22581	0	0	0	0	0	0	3.125	0	0	0	0	4	0	0	0	3.125	0	0	0	0	2.5641	0	1.49254	0	0	0	1.20482	0	0	0	0	0	0.980392	0	0.795756	0	3.125	0	0	0	0	0
M7b*	5.05051	3	3.48837	0	3.7037	3.33333	6.45161	0	10.5263	0	4.7619	3.84615	10.5263	0	4.87805	9.67742	8.69565	6.66667	4	3.33333	6.66667	12.1212	9.375	13.3333	3.0303	10.3448	6.25	5.12821	1.81818	2.98507	7.84314	5.55556	4.34783	10.8434	5.7971	0	0	6.60377	8.82353	5.88235	4.11765	5.83554	8	6.25	16.129	20	0	4.31655	6.95187
M7b1	10.101	9	1.16279	5.88235	7.40741	6.66667	3.22581	10	5.26316	0	0	3.84615	2.63158	12.5	4.87805	16.129	8.69565	10	24	16.6667	6.66667	9.09091	18.75	20	3.0303	20.6897	10.4167	12.8205	9.09091	1.49254	9.80392	18.0556	2.17391	9.63855	2.89855	0	0	7.54717	5.88235	2.94118	2.94118	6.6313	20	0	3.22581	6.66667	2.5	6.47482	6.95187
M7c1'2	3.0303	0	6.97674	5.88235	0	0	0	2.5	5.26316	0	0	0	2.63158	0	0	0	0	0	4	0	0	1.51515	0	0	0	0	4.16667	0	1.81818	1.49254	0	12.5	0	3.61446	1.44928	3.33333	2.85714	0.943396	0	2.94118	4.11765	1.32626	0	0	0	0	0	2.8777	2.6738
M7c3	6.06061	1	2.32558	0	0	0	0	0	10.5263	0	0	0	0	0	7.31707	3.22581	0	3.33333	0	0	6.66667	3.0303	0	0	0	0	0	2.5641	0	0	3.92157	2.77778	0	0	1.44928	0	2.85714	3.77358	0	1.96078	1.17647	1.59151	0	0	0	0	0	1.43885	1.06952
M7c*	0	2	4.65116	2.94118	0	0	0	0	0	0	0	0	0	0	0	0	0	0	0	0	0	0	0	0	0	3.44828	0	0	0	0	0	0	0	0	0	0	0	0	0	0	0	0	0	0	0	0	0	0	0
M7e	2.0202	5	4.65116	14.7059	0	13.3333	0	0	0	0	0	0	2.63158	0	0	0	0	0	0	0	0	0	0	0	0	0	0	0	0	0	0	0	0	0	0	0	0	0	0	0	0	0.530504	0	0	0	0	0	0	1.06952
M8a	3.0303	4	1.16279	2.94118	7.40741	3.33333	6.45161	0	0	0	0	0	0	0	0	3.22581	0	0	0	0	6.66667	1.51515	0	0	0	0	4.16667	0	0	0	3.92157	0	0	3.61446	2.89855	0	2.85714	5.66038	2.94118	1.96078	0.588235	1.06101	0	0	0	0	0	0.719424	1.06952
M9	0	0	4.65116	0	0	0	0	0	5.26316	0	0	0	0	0	0	0	0	0	0	13.3333	0	3.0303	0	6.66667	0	0	0	2.5641	0	5.97015	3.92157	0	0	0	1.44928	3.33333	0	0.943396	0	0	1.17647	1.59151	8	0	0	0	0	2.8777	0.534759
N*	0	0	0	0	0	0	0	0	0	0	0	0	0	0	0	0	4.34783	10	0	0	0	0	0	0	0	0	2.08333	2.5641	1.81818	2.98507	1.96078	0	0	0	1.44928	0	0	0	0	0	0	0	0	0	0	3.33333	0	1.43885	1.06952
N10	0	0	0	0	0	0	3.22581	0	0	0	0	0	0	0	0	0	0	0	0	0	0	0	0	0	0	0	0	0	0	1.49254	0	0	0	0	1.44928	0	0	0	0	0	0.588235	0.530504	0	0	0	0	0	0	1.06952
N9a	2.0202	0	3.48837	2.94118	0	0	3.22581	2.5	0	0	4.7619	0	2.63158	3.125	0	6.45161	4.34783	3.33333	4	0	0	1.51515	12.5	3.33333	9.09091	3.44828	8.33333	7.69231	1.81818	1.49254	1.96078	2.77778	2.17391	2.40964	1.44928	6.66667	5.71429	3.77358	2.94118	5.88235	2.94118	2.12202	0	0	0	0	0	1.43885	4.81283
R*	0	0	0	0	0	3.33333	3.22581	5	0	0	0	3.84615	0	6.25	0	6.45161	0	0	0	0	0	0	0	0	3.0303	0	0	2.5641	0	0	3.92157	0	4.34783	0	0	0	0	0.943396	0	0	0	1.59151	0	0	3.22581	3.33333	0	0	1.60428
R11	1.0101	0	2.32558	0	3.7037	0	0	2.5	0	0	0	0	0	0	0	0	0	3.33333	4	3.33333	0	0	3.125	13.3333	0	0	0	0	1.81818	0	0	0	2.17391	1.20482	1.44928	0	0	0.943396	0	0	0.588235	0.795756	0	0	0	0	0	0	0
R9*	0	0	0	0	0	0	0	0	5.26316	0	0	3.84615	0	3.125	0	0	0	0	0	0	0	0	0	0	0	0	0	0	0	0	0	0	0	0	0	0	0	0	0	0	0	0	0	0	0	0	5	0.719424	1.06952
R9b	0	8	5.81395	2.94118	18.5185	6.66667	0	2.5	0	10.5263	2.38095	7.69231	5.26316	3.125	4.87805	0	4.34783	3.33333	8	0	3.33333	4.54545	0	3.33333	9.09091	3.44828	0	2.5641	7.27273	1.49254	3.92157	2.77778	8.69565	4.81928	0	0	0	1.88679	0	1.96078	2.35294	2.12202	4	0	3.22581	6.66667	2.5	4.31655	2.6738
R9c	0	6	0	0	3.7037	0	3.22581	0	0	0	0	0	0	0	0	3.22581	0	3.33333	4	0	0	0	0	0	0	0	0	0	0	0	3.92157	0	0	0	0	0	0	0.943396	0	0	1.76471	2.12202	0	0	0	0	5	2.15827	1.06952
Y	0	0	0	0	0	0	0	0	0	0	0	0	0	0	0	0	0	0	0	0	0	0	0	0	0	0	0	0	0	0	1.96078	2.77778	0	1.20482	0	0	0	0	0	0.980392	0.588235	0.530504	0	0	0	0	0	0	0
Z	0	0	0	0	0	0	0	2.5	0	0	0	0	0	3.125	0	0	0	0	0	0	0	1.51515	0	0	3.0303	0	0	0	0	0	0	1.38889	0	0	0	0	0	1.88679	0	0.980392	4.11765	1.85676	8	0	0	0	2.5	3.59712	1.06952
[truncated: 1 more columns]
