# Supplementary material for: Tracing the legacy of the early Hainan Islanders - a perspective from mitochondrial DNA
Source: BMC Evol Biol. 2011 Feb 15;11:46. doi: 10.1186/1471-2148-11-46 (PMC3048540; doi:10.1186/1471-2148-11-46)
Supplement: Additional file 4 — Haplotype sharing between Hainan islanders and the populations in the neighboring mainland region. The haplotype sharing was calculated with the fragment 16090 - 16365 in HVS-I. [file 1471-2148-11-46-S4.XLS]

## Sheet: S4
Additional file 4: Haplotype sharing between Hainan islanders and the populations in the neighboring mainland region.
Haplogroup	Haplotype (HVS-I, 16090-16365)	Hainan	Guangxi	Guangdong	N-Vietnam
		n=447	n=1111	n=546	n=326
A	126 223 235 290 319	1	0	2	0
A	223 290 319 362	1	5	2	1
B*	093 189	1	0	0	1
B*	129 189	1	1	0	0
B*	140 189	1	1	0	0
B4a	093 136 189 217 261 319	1	1	0	0
B4a	093 189 217 261 311	1	0	1	0
B4a	129 189 217 261	3	14	4	1
B4a	129 189 217 261 311	2	1	0	0
B4a	189 217 240 261	1	2	1	0
B4a	189 217 261	7	6	3	1
B4a	189 217 261 299	1	2	1	1
B4b1	136 179 189 217	1	1	1	0
B4b1	136 189 217	18	5	5	0
B4b1	136 189 217 309 354	1	6	3	1
B4c1b	092 140 189 217 274 291 319 335 (390)	1	0	0	1
B4c1b	140 189 217 274 311 335	3	1	1	3
B4c1b	140 189 217 274 335	1	0	3	0
B4c2	147 184A 189 217 235	1	0	3	0
B4g	189 213 217 261 292	3	9	3	4
B5a	093 140 189 266A	2	1	0	0
B5a	129 140 189 266A	1	1	0	1
B5a	140 189 209 266A	4	0	1	0
B5a	140 189 266A	14	63	11	16
B5a	140 189 266A 362	1	1	1	0
B5b	111 140 189 234 243	1	0	2	0
C	189 223 298 327	7	5	3	4
C	223 298 327	1	8	1	3
D*	093 129 223 263 362	1	0	0	3
D5'6	189 (194C 195) 223 360 362	3	0	2
D5'6	189 (194C 195) 223 362	3	7	9	3
D5'6	189 223 311 362	2	2	1	0
F1*	189 304 311	2	0	0	1
F1a*	129 172 189 304	1	1	5	0
F1a*	129 172 294 304 362	3	1	1	0
F1a1*	129 162 172 274 304 (399)	1	0	1	0
F1a1*	129 162 172 304 (399)	25	19	8	7
F1a1*	129 162 172 304 311 (399)	2	0	1	0
F1a1*	129 162 172 304 362	1	0	1	0
F1a1a	108 129 162 172 304	4	24	11	12
F2	304	7	0	2	0
F2	092A 291 304	2	6	2	0
F2	092A 291 304 311	2	1	0	2
F2	167 203 304 318	1	0	1	0
F2	rCRS	1	0	1	0
F3a	260 298 355 362	3	15	5	1
G	189 223 362	2	0	1	0
G	223 274 362	1	1	0	0
G	223 362	3	1	1	0
M*	223	1	4	0	0
M10	093 129 193 223 311 357	1	0		1
M10	129 223 311	5	1	2	0
M12	223 234 287 290 362	1	1	3	0
M12	223 234 290 362	7	1	0	0
M12	223 290 362	1			1
M33c	111 223 235 362 (399)	1	3	0	0
M71	223 271	1	2	0	0
M7b*	129 223 256 297	3	1	1
M7b*	129 223 297	4	11	3	0
M7b*	223 297	6	12	9	4
M7b*	223 297 327	1	0	2	0
M7b1	129 189 192 223 297	1	17	2	5
M7b1	129 192 223 291 297	1	2	0	0
M7b1	129 192 223 297	17	66	10	8
M7c1'2	223 295	11	15	3	6
M7c3b	rCRS	4	7	6	1
M7e	172 223 291 311	15	1	0	1
M8a	(086) 184 189 223 298 319	1	6	0	0
M8a	184 189 223 298 311 319 (390 468 470 471 473)	6	4	2	0
M8a	184 189 223 298 319	1	4	4	1
M8a	184 223 298 319	1	1	6	1
N9a	172 223 257A 261 311	2	1	1	0
N9a	223 257A 261 311	1	13	3	1
R*	rCRS	1	1	0	1
R11	189 311 (390) (399)	2	9	2	0
R9b	192 239 304 309 (390)	9	1	0	1
R9b	192 304 309 (390)	3	13	0	3
R9b	304 309	5	7	0	0
R9c	093 157 304	2	2	2	1
Z	185 223 260 298	1	1	6	4
Haplotypes Sharing	Numbers of Haplotypes = 80	—	n=59	n=55	n=36
